# Supplementary material for: The Effect of Temperature on the Mechanical Properties of Alginate Gels in Water/Alcohol Solutions
Source: Gels. 2023 Jul 16;9(7):579. doi: 10.3390/gels9070579 (PMC10378887; doi:10.3390/gels9070579)
Supplement: Supplementary file 1 [file gels-09-00579-s001.zip]

Archive with 1 entries (1 files):
- gels-2488871-supplementary.pdf
